# Supplementary material for: Biomechanical Behaviors and Degradation Properties of Multilayered Polymer Scaffolds: The Phase Space Method for Bile Duct Design and Bioengineering
Source: Biomedicines. 2023 Mar 1;11(3):745. doi: 10.3390/biomedicines11030745 (PMC10044742; doi:10.3390/biomedicines11030745)
Supplement: Supplementary file 1 [file biomedicines-11-00745-s001.zip]

Archive with 1 entries (1 files):
- biomedicines-2219519-supplementary.pdf
